# Supplementary material for: The Environmental Profile of Ecuadorian Export Banana: A Life Cycle Assessment
Source: Foods. 2022 Oct 20;11(20):3288. doi: 10.3390/foods11203288 (PMC9601378; doi:10.3390/foods11203288)
Supplement: Supplementary file 1 [file foods-11-03288-s001.zip]

Archive with 1 entries (1 files):
- foods-1869822-supplementary.pdf
